# Supplementary material for: Genetic Elements Orchestrating Lactobacillus crispatus Glycogen Metabolism in the Vagina
Source: Int J Mol Sci. 2022 May 17;23(10):5590. doi: 10.3390/ijms23105590 (PMC9141943; doi:10.3390/ijms23105590)
Supplement: Supplementary file 1 [file ijms-23-05590-s001.zip › Supplementary File S1.xlsx]

## Sheet: VAF 0.05 min3 samples mutations
Start	End	Reference	Alternative	Annotation	Impact	HGVS.c	HGVS.p	cDNA.pos...cDNA.length	CDS.pos...CDS.length	AA.pos...AA.length	Nr samples observed
10	18	TGGAGGAAT	TGGAGAAAT	synonymous_variant	LOW	c.15G>A	p.Arg5Arg	15/3780	15/3780	5/1259	37
138	144	AGAAGAC	AGAGGAC	synonymous_variant	LOW	c.141A>G	p.Glu47Glu	141/3780	141/3780	47/1259	138
156	162	TAAAAGT	TCAAAACGT	frameshift_variant&missense_variant	HIGH	c.157_160delAAAAinsCAAAAC	p.Lys53fs	157/3780	157/3780	53/1259	18
207	216	TACTGCTACT	TT	frameshift_variant	HIGH	c.208_215delACTGCTAC	p.Thr70fs	208/3780	208/3780	70/1259	10
225	246	TCAAAGTAACGCAAAAGCAAAG	TCAAAG	frameshift_variant	HIGH	c.231_246delTAACGCAAAAGCAAAG	p.Asn78fs	231/3780	231/3780	77/1259	6
225	246	TCAAAGTAACGCAAAAGCAAAG	TTAAAGTAACGCAAAAGCAAAG	stop_gained	HIGH	c.226C>T	p.Gln76*	226/3780	226/3780	76/1259	22
290	302	TGGCAGCCCAAAC	TGGCAGCCAAAAC	missense_variant	MODERATE	c.298C>A	p.Gln100Lys	298/3780	298/3780	100/1259	269
431	453	ACGGCAATGAATACAAATGGGCC	AC	disruptive_inframe_deletion	MODERATE	c.438_458delTGAATACAAATGGGCCGGCAA	p.Asn146_Gly152del	438/3780	438/3780	146/1259	6
571	571	C	A	missense_variant	MODERATE	c.571C>A	p.Arg191Ser	571/3780	571/3780	191/1259	54
575	575	G	T	missense_variant	MODERATE	c.575G>T	p.Ser192Ile	575/3780	575/3780	192/1259	47
815	819	GTAAA	ATAAA	missense_variant	MODERATE	c.815G>A	p.Ser272Asn	815/3780	815/3780	272/1259	197
1019	1019	C	A	missense_variant	MODERATE	c.1019C>A	p.Thr340Asn	1019/3780	1019/3780	340/1259	41
1026	1026	C	T	synonymous_variant	LOW	c.1026C>T	p.Val342Val	1026/3780	1026/3780	342/1259	37
1045	1048	CTTA	CTTG	missense_variant	MODERATE	c.1048A>G	p.Ser350Gly	1048/3780	1048/3780	350/1259	86
1092	1096	TAATG	TAATA	missense_variant	MODERATE	c.1096G>A	p.Ala366Thr	1096/3780	1096/3780	366/1259	210
1103	1103	G	T	missense_variant	MODERATE	c.1103G>T	p.Gly368Val	1103/3780	1103/3780	368/1259	27
1131	1138	CAAAACAG	CAAAGCAG	missense_variant	MODERATE	c.1135A>G	p.Thr379Ala	1135/3780	1135/3780	379/1259	217
1154	1158	AGGAT	GGAAT	missense_variant	MODERATE	c.1154_1156delAGGinsGGA	p.LysAsp385ArgAsn	1154/3780	1154/3780	385/1259	11
1316	1332	AAGATGTTGAATTGAAT	AAGAGGTTGAAT	frameshift_variant&missense_variant	HIGH	c.1320_1326delTGTTGAAinsGG	p.Asp440fs	1320/3780	1320/3780	440/1259	6
1316	1332	AAGATGTTGAATTGAAT	AAGAGGTTGAATTGAAT	missense_variant	MODERATE	c.1320T>G	p.Asp440Glu	1320/3780	1320/3780	440/1259	200
1398	1401	AGGT	AGGG	synonymous_variant	LOW	c.1401T>G	p.Gly467Gly	1401/3780	1401/3780	467/1259	113
1618	1626	GAAATTTCA	GAAACTTCA	missense_variant	MODERATE	c.1622T>C	p.Ile541Thr	1622/3780	1622/3780	541/1259	196
1651	1655	AACTC	AC	disruptive_inframe_deletion	MODERATE	c.1652_1654delACT	p.Asn551_Ser552delinsThr	1652/3780	1652/3780	551/1259	5
1728	1729	TT	CT	synonymous_variant	LOW	c.1728T>C	p.Gly576Gly	1728/3780	1728/3780	576/1259	201
1833	1833	G	A	stop_gained	HIGH	c.1833G>A	p.Trp611*	1833/3780	1833/3780	611/1259	39
1885	1891	CCAACTA	TCTTCTG	missense_variant	MODERATE	c.1885_1891delCCAACTAinsTCTTCTG	p.ProThrAsn629SerSerAsp	1885/3780	1885/3780	629/1259	4
2079	2082	CGGT	CGGG	synonymous_variant	LOW	c.2082T>G	p.Gly694Gly	2082/3780	2082/3780	694/1259	67
2097	2101	TCAAC	GCAAC	missense_variant	MODERATE	c.2097T>G	p.Ser699Arg	2097/3780	2097/3780	699/1259	65
2169	2169	C	A	synonymous_variant	LOW	c.2169C>A	p.Gly723Gly	2169/3780	2169/3780	723/1259	49
2170	2173	TTCC	TTTC	synonymous_variant	LOW	c.2172C>T	p.Phe724Phe	2172/3780	2172/3780	724/1259	96
2379	2389	TAAAGGTAATA	TAAAGGTAATG	missense_variant	MODERATE	c.2389A>G	p.Asn797Asp	2389/3780	2389/3780	797/1259	200
2391	2395	TGATG	CGATG	synonymous_variant	LOW	c.2391T>C	p.Asn797Asn	2391/3780	2391/3780	797/1259	34
2431	2440	GAAAAAAACT	GAAAGAAAAT	missense_variant	MODERATE	c.2435_2439delAAAACinsGAAAA	p.LysAsn812ArgLys	2435/3780	2435/3780	812/1259	14
2431	2440	GAAAAAAACT	GAAAGAAACT	missense_variant	MODERATE	c.2435A>G	p.Lys812Arg	2435/3780	2435/3780	812/1259	198
2622	2627	TATTGC	TAGTGC	missense_variant	MODERATE	c.2624T>G	p.Ile875Ser	2624/3780	2624/3780	875/1259	160
2673	2673	T	C	synonymous_variant	LOW	c.2673T>C	p.Gly891Gly	2673/3780	2673/3780	891/1259	61
2763	2767	TAATT	TATT	frameshift_variant	HIGH	c.2765delA	p.Asn922fs	2765/3780	2765/3780	922/1259	6
2990	2993	ATGT	ATAG	missense_variant	MODERATE	c.2992_2993delGTinsAG	p.Val998Ser	2992/3780	2992/3780	998/1259	19
3105	3110	TACGCT	TACACT	synonymous_variant	LOW	c.3108G>A	p.Thr1036Thr	3108/3780	3108/3780	1036/1259	174
3132	3140	AATGGTTTT	AATGTTTTT	missense_variant	MODERATE	c.3136G>T	p.Val1046Phe	3136/3780	3136/3780	1046/1259	34
3152	3160	CAAAACCAG	CAAACCCAG	missense_variant	MODERATE	c.3156A>C	p.Lys1052Asn	3156/3780	3156/3780	1052/1259	76
3162	3168	TCAACCT	TCAGCCT	synonymous_variant	LOW	c.3165A>G	p.Gln1055Gln	3165/3780	3165/3780	1055/1259	181
3203	3204	AA	AC	missense_variant	MODERATE	c.3204A>C	p.Lys1068Asn	3204/3780	3204/3780	1068/1259	52
3212	3214	CAC	CCC	synonymous_variant	LOW	c.3213A>C	p.Thr1071Thr	3213/3780	3213/3780	1071/1259	58
3221	3226	ATCCAA	ACCCAA	synonymous_variant	LOW	c.3222T>C	p.Asn1074Asn	3222/3780	3222/3780	1074/1259	95
3229	3233	ATTCC	ATCCC	synonymous_variant	LOW	c.3231T>C	p.Ile1077Ile	3231/3780	3231/3780	1077/1259	83
3235	3238	GATC	GACC	synonymous_variant	LOW	c.3237T>C	p.Asp1079Asp	3237/3780	3237/3780	1079/1259	60
3235	3238	GATC	GATA	missense_variant	MODERATE	c.3238C>A	p.Gln1080Lys	3238/3780	3238/3780	1080/1259	72
3243	3247	GCCAG	CCCAG	missense_variant	MODERATE	c.3243G>C	p.Lys1081Asn	3243/3780	3243/3780	1081/1259	56
3293	3295	CAA	CAG	missense_variant	MODERATE	c.3295A>G	p.Ser1099Gly	3295/3780	3295/3780	1099/1259	36
3498	3512	TGGTAAAAAGAATAG	TGGTAAAAAGTATAG	missense_variant	MODERATE	c.3508A>T	p.Asn1170Tyr	3508/3780	3508/3780	1170/1259	265
3594	3594	T	C	synonymous_variant	LOW	c.3594T>C	p.Ala1198Ala	3594/3780	3594/3780	1198/1259	41
3623	3628	GCAAAG	GTAAAG	synonymous_variant	LOW	c.3624C>T	p.Gly1208Gly	3624/3780	3624/3780	1208/1259	185
3705	3709	GATTA	AATTA	synonymous_variant	LOW	c.3705G>A	p.Lys1235Lys	3705/3780	3705/3780	1235/1259	38

## Sheet: high impact mutations
Start	End	Reference	Alternative	Annotation	Impact	HGVS.c	HGVS.p	cDNA.pos...cDNA.length	CDS.pos...CDS.length	AA.pos...AA.length	Nr samples observed
156	162	TAAAAGT	TCAAAACGT	frameshift_variant&missense_variant	HIGH	c.157_160delAAAAinsCAAAAC	p.Lys53fs	157/3780	157/3780	53/1259	5
207	216	TACTGCTACT	TT	frameshift_variant	HIGH	c.208_215delACTGCTAC	p.Thr70fs	208/3780	208/3780	70/1259	6
225	246	TCAAAGTAACGCAAAAGCAAAG	TCAAAG	frameshift_variant	HIGH	c.231_246delTAACGCAAAAGCAAAG	p.Asn78fs	231/3780	231/3780	77/1259	5
225	246	TCAAAGTAACGCAAAAGCAAAG	TTAAAGTAACGCAAAAGCAAAG	stop_gained	HIGH	c.226C>T	p.Gln76*	226/3780	226/3780	76/1259	3
1316	1332	AAGATGTTGAATTGAAT	AAGAGGTTGAAT	frameshift_variant&missense_variant	HIGH	c.1320_1326delTGTTGAAinsGG	p.Asp440fs	1320/3780	1320/3780	440/1259	4
1833	1833	G	A	stop_gained	HIGH	c.1833G>A	p.Trp611*	1833/3780	1833/3780	611/1259	2
2763	2767	TAATT	TATT	frameshift_variant	HIGH	c.2765delA	p.Asn922fs	2765/3780	2765/3780	922/1259	1

## Sheet: Sheet2
	156_TAAAAGT/TCAAAACGT	207_TACTGCTACT/TT	225_TCAAAGTAACGCAAAAGCAAAG/TCAAAG	225_TCAAAGTAACGCAAAAGCAAAG/TTAAAGTAACGCAAAAGCAAAG	1316_AAGATGTTGAATTGAAT/AAGAGGTTGAAT	1833_G/A	2763_TAATT/TATT
MG1137	1	0	0	0	0	0	0
MG817	0.754386	0	0	0	0	0	0
MG1153	0	0.730769	0.0666667	0	0	0	0
MG1154	0	0.875	0	0	0	0	0
MG1161	0	1	0.23919	0	0	0	0
MG1174	0	1	0.166667	0	0	0	0
MG1264	0	1	0.244403	0	0	0	0
MG1265	0	1	0.189714	0	0	0	0
MG1120	0.333333	0	0	1	0	0.0162602	0
MG1131	0.5	0	0	1	0	0	0.0909091
MG1170	0.25	0	0	0.984849	0	0.005	0
MG611	0	0	0	0	0.974545	0	0
MG884	0	0	0	0	1	0	0
MG885	0	0	0	0	1	0	0
MG886	0	0	0	0	1	0	0
