# Supplementary material for: Genetic Elements Orchestrating Lactobacillus crispatus Glycogen Metabolism in the Vagina
Source: Int J Mol Sci. 2022 May 17;23(10):5590. doi: 10.3390/ijms23105590 (PMC9141943; doi:10.3390/ijms23105590)
Supplement: Supplementary file 1 [file ijms-23-05590-s001.zip › Supplementary File S2.xlsx]

## Sheet: Large INDELs
Sample	Chromosome	Region	Type	Length	Zygosity	Count	Coverage	Frequency	Variant ratio	# Reads
MG1022	NZ_NKLK01000216_-_pulA_CDS	235..245	Deletion	11	Homozygous				1	13
MG1193	NZ_NKLK01000216_-_pulA_CDS	1652..1654	Deletion	3	Homozygous				1	16
MG1237	NZ_NKLK01000216_-_pulA_CDS	351..548	Deletion	198	Homozygous				1	79
MG1319	NZ_NKLK01000216_-_pulA_CDS	1884^1885	Insertion	9	Homozygous				1	10
MG1321	NZ_NKLK01000216_-_pulA_CDS	351..548	Deletion	198	Homozygous				1	15
MG1394	NZ_NKLK01000216_-_pulA_CDS	432..452	Deletion	21	Homozygous				1	15
MG1395	NZ_NKLK01000216_-_pulA_CDS	432..452	Deletion	21	Homozygous				1	18
MG1395	NZ_NKLK01000216_-_pulA_CDS	1019..1093	Deletion	75	Homozygous				1	10
MG1419	NZ_NKLK01000216_-_pulA_CDS	432..452	Deletion	21	Homozygous				1	44
MG1453	NZ_NKLK01000216_-_pulA_CDS	432..452	Deletion	21	Homozygous				1	28
MG1499	NZ_NKLK01000216_-_pulA_CDS	3632..3658	Deletion	27	Homozygous				1	94
MG1560	NZ_NKLK01000216_-_pulA_CDS	3297..3302	Deletion	6	Homozygous				1	21
MG209	NZ_NKLK01000216_-_pulA_CDS	357..365	Deletion	9	Homozygous				1	223
MG432	NZ_NKLK01000216_-_pulA_CDS	633..842	Deletion	210	Homozygous				1	2395
MG588	NZ_NKLK01000216_-_pulA_CDS	1175..1186	Deletion	12	Homozygous				1	45
MG875	NZ_NKLK01000216_-_pulA_CDS	119..124	Deletion	6	Homozygous				1	17
MG1523	NZ_NKLK01000216_-_pulA_CDS	432..452	Deletion	21	Homozygous				0.990196	40
MG1197	NZ_NKLK01000216_-_pulA_CDS	1652..1654	Deletion	3	Homozygous				0.98951	15
MG903	NZ_NKLK01000216_-_pulA_CDS	391..444	Deletion	54	Homozygous				0.984293	184
MG432	NZ_NKLK01000216_-_pulA_CDS	627..842	Deletion	216	Homozygous				0.961465	1250
MG1209	NZ_NKLK01000216_-_pulA_CDS	21^22	Insertion	189	Homozygous				0.944444	17
MG1264	NZ_NKLK01000216_-_pulA_CDS	226..241	Deletion	16	Homozygous				0.92036	129
MG1161	NZ_NKLK01000216_-_pulA_CDS	226..241	Deletion	16	Homozygous				0.910192	300
MG1147	NZ_NKLK01000216_-_pulA_CDS	326..330	Deletion	5	Homozygous				0.901961	12
MG809	NZ_NKLK01000216_-_pulA_CDS	21^22	Insertion	146	Homozygous				0.901288	67
MG1319	NZ_NKLK01000216_-_pulA_CDS	351..548	Deletion	198	Homozygous				0.88	21
MG808	NZ_NKLK01000216_-_pulA_CDS	21^22	Insertion	146	Homozygous				0.859019	301
MG625	NZ_NKLK01000216_-_pulA_CDS	2943^2944	Insertion	233	Homozygous				0.825826	257
MG817	NZ_NKLK01000216_-_pulA_CDS	150..263	Deletion	114	Homozygous				0.8	31
MG1382	NZ_NKLK01000216_-_pulA_CDS	1008..1012	Deletion	5	Heterozygous				0.796791	16
MG817	NZ_NKLK01000216_-_pulA_CDS	157..270	Deletion	114	Heterozygous				0.791045	47
MG934	NZ_NKLK01000216_-_pulA_CDS	2949^2950	Insertion	387	Heterozygous				0.728938	55
MG934	NZ_NKLK01000216_-_pulA_CDS	2934^2935	Insertion	405	Heterozygous				0.724907	52
MG816	NZ_NKLK01000216_-_pulA_CDS	157..270	Deletion	114	Heterozygous				0.696	75
MG1147	NZ_NKLK01000216_-_pulA_CDS	145..198	Deletion	54	Heterozygous				0.695122	36
MG818	NZ_NKLK01000216_-_pulA_CDS	157..270	Deletion	114	Heterozygous				0.647059	42
MG816	NZ_NKLK01000216_-_pulA_CDS	150..263	Deletion	114	Heterozygous				0.626984	68
MG625	NZ_NKLK01000216_-_pulA_CDS	2848^2849	Insertion	103	Heterozygous				0.586207	163
MG815	NZ_NKLK01000216_-_pulA_CDS	157..270	Deletion	114	Heterozygous				0.540541	70
MG818	NZ_NKLK01000216_-_pulA_CDS	150..263	Deletion	114	Heterozygous				0.533333	38
MG813	NZ_NKLK01000216_-_pulA_CDS	157..270	Deletion	114	Heterozygous				0.484581	94
MG1388	NZ_NKLK01000216_-_pulA_CDS	157..270	Deletion	114	Heterozygous				0.474638	102
MG815	NZ_NKLK01000216_-_pulA_CDS	150..263	Deletion	114	Heterozygous				0.460674	64
MG1442	NZ_NKLK01000216_-_pulA_CDS	150..263	Deletion	114	Heterozygous				0.447368	56
MG813	NZ_NKLK01000216_-_pulA_CDS	150..263	Deletion	114	Heterozygous				0.440476	95
MG1442	NZ_NKLK01000216_-_pulA_CDS	157..270	Deletion	114	Heterozygous				0.410448	45
MG1388	NZ_NKLK01000216_-_pulA_CDS	150..263	Deletion	114	Heterozygous				0.408602	90
MG138	NZ_NKLK01000216_-_pulA_CDS	3632..3658	Deletion	27	Heterozygous				0.401674	203
MG142	NZ_NKLK01000216_-_pulA_CDS	2774..2780	Deletion	7	Heterozygous				0.279102	18
MG930	NZ_NKLK01000216_-_pulA_CDS	1320..1634	Deletion	315	Heterozygous				0.244565	11
MG922	NZ_NKLK01000216_-_pulA_CDS	2312^2313	Insertion	108	Heterozygous				0.190946	35
MG815	NZ_NKLK01000216_-_pulA_CDS	1189^1190	Insertion	8	Heterozygous				0.172414	12
MG813	NZ_NKLK01000216_-_pulA_CDS	1189^1190	Insertion	8	Heterozygous				0.118519	12
MG1318	NZ_NKLK01000216_-_pulA_CDS	2467..2597	Deletion	131	Heterozygous				0.109661	11
MG1094	NZ_NKLK01000216_-_pulA_CDS	298^299	Insertion	96	Heterozygous				0.104205	11
MG1287	NZ_NKLK01000216_-_pulA_CDS	673^674	Insertion	47	Heterozygous				0.103274	17
MG1060	NZ_NKLK01000216_-_pulA_CDS	949..1001	Deletion	53	Heterozygous				0.0920587	10
MG1093	NZ_NKLK01000216_-_pulA_CDS	1934..2124	Deletion	191	Heterozygous				0.076699	10
MG1060	NZ_NKLK01000216_-_pulA_CDS	673^674	Insertion	47	Heterozygous				0.0690134	17
MG671	NZ_NKLK01000216_-_pulA_CDS	419..454	Deletion	36	Heterozygous				0.0506193	10
MG671	NZ_NKLK01000216_-_pulA_CDS	1647^1648	Insertion	25	Heterozygous				0.0314819	12

## Sheet: Structural variants
Sample	Chromosome	Region	Name	Evidence	Length	Variant ratio	# Reads
MG929	NZ_NKLK01000216_-_pulA_CDS	843..3328	Complex	Multiple breakpoints	2486	1.31637	153
MG929	NZ_NKLK01000216_-_pulA_CDS	1401..3564	Complex	Multiple breakpoints	2164	1.17384	25
MG929	NZ_NKLK01000216_-_pulA_CDS	complement(3287..3572)	Complex	Multiple breakpoints	286	1.17072	28
MG929	NZ_NKLK01000216_-_pulA_CDS	302..3368	Complex	Multiple breakpoints	3067	1.06701	41
MG915	NZ_NKLK01000216_-_pulA_CDS	1132..3306	Complex	Multiple breakpoints	2175	1.02195	28
MG1022	NZ_NKLK01000216_-_pulA_CDS	269..294	Replacement	Paired breakpoint	26	1	21
MG1111	NZ_NKLK01000216_-_pulA_CDS	154..268	Replacement	Paired breakpoint	115	1	89
MG1265	NZ_NKLK01000216_-_pulA_CDS	208..231	Replacement	Paired breakpoint	24	1	142
MG1394	NZ_NKLK01000216_-_pulA_CDS	1019..1135	Replacement	Paired breakpoint	117	1	18
MG1399	NZ_NKLK01000216_-_pulA_CDS	3297^3303	Insertion	Close breakpoints	0	1	90
MG1530	NZ_NKLK01000216_-_pulA_CDS	1019..1143	Replacement	Paired breakpoint	125	1	10
MG885	NZ_NKLK01000216_-_pulA_CDS	1319^1327	Insertion	Close breakpoints	0	0.992021	47
MG1137	NZ_NKLK01000216_-_pulA_CDS	157..298	Replacement	Paired breakpoint	142	0.99005	164
MG884	NZ_NKLK01000216_-_pulA_CDS	1319^1327	Insertion	Close breakpoints	0	0.989899	113
MG886	NZ_NKLK01000216_-_pulA_CDS	1319^1327	Insertion	Close breakpoints	0	0.981221	26
MG73	NZ_NKLK01000216_-_pulA_CDS	298..346	Replacement	Paired breakpoint	49	0.979862	584
MG580	NZ_NKLK01000216_-_pulA_CDS	3313^3323	Insertion	Close breakpoints	0	0.975309	155
MG611	NZ_NKLK01000216_-_pulA_CDS	1320..1326	Replacement	Paired breakpoint	7	0.959752	36
MG1089	NZ_NKLK01000216_-_pulA_CDS	21^30	Insertion	Close breakpoints	0	0.939306	123
MG1393	NZ_NKLK01000216_-_pulA_CDS	3320^3331	Insertion	Close breakpoints	0	0.934641	336
MG1523	NZ_NKLK01000216_-_pulA_CDS	1019..1135	Replacement	Paired breakpoint	117	0.934426	53
MG1419	NZ_NKLK01000216_-_pulA_CDS	1019..1135	Replacement	Paired breakpoint	117	0.929412	72
MG1090	NZ_NKLK01000216_-_pulA_CDS	21^30	Insertion	Close breakpoints	0	0.928962	67
MG1287	NZ_NKLK01000216_-_pulA_CDS	53^62	Insertion	Close breakpoints	0	0.91715	1315
MG1142	NZ_NKLK01000216_-_pulA_CDS	37^52	Insertion	Close breakpoints	0	0.911648	169
MG127	NZ_NKLK01000216_-_pulA_CDS	21^32	Insertion	Close breakpoints	0	0.90566	12
MG861	NZ_NKLK01000216_-_pulA_CDS	2624..3342	Complex	Multiple breakpoints	719	0.897122	35
MG1537	NZ_NKLK01000216_-_pulA_CDS	3323^3333	Insertion	Close breakpoints	0	0.896552	13
MG1143	NZ_NKLK01000216_-_pulA_CDS	37^52	Insertion	Close breakpoints	0	0.891892	14
MG1381	NZ_NKLK01000216_-_pulA_CDS	3323^3333	Insertion	Close breakpoints	0	0.874074	52
MG1388	NZ_NKLK01000216_-_pulA_CDS	27^33	Insertion	Close breakpoints	0	0.855701	30
MG1453	NZ_NKLK01000216_-_pulA_CDS	1019..1135	Replacement	Paired breakpoint	117	0.846154	22
MG915	NZ_NKLK01000216_-_pulA_CDS	complement(3255..3488)	Complex	Multiple breakpoints	234	0.837493	42
MG929	NZ_NKLK01000216_-_pulA_CDS	1981^2134	Insertion	Close breakpoints	0	0.829457	11
MG861	NZ_NKLK01000216_-_pulA_CDS	1320..3411	Complex	Multiple breakpoints	2092	0.829155	31
MG53	NZ_NKLK01000216_-_pulA_CDS	37^52	Insertion	Close breakpoints	0	0.822563	326
MG929	NZ_NKLK01000216_-_pulA_CDS	complement(3307..3508)	Complex	Cross mapped breakpoints (invalid orientation)	202	0.812766	11
MG929	NZ_NKLK01000216_-_pulA_CDS	3007^3056	Insertion	Close breakpoints	0	0.806452	11
MG929	NZ_NKLK01000216_-_pulA_CDS	complement(3305..3508)	Complex	Cross mapped breakpoints (invalid orientation)	204	0.800885	13
MG1442	NZ_NKLK01000216_-_pulA_CDS	21^30	Insertion	Close breakpoints	0	0.79703	24
MG915	NZ_NKLK01000216_-_pulA_CDS	1981^2100	Insertion	Close breakpoints	0	0.758065	15
MG929	NZ_NKLK01000216_-_pulA_CDS	complement(3277..3508)	Complex	Cross mapped breakpoints (invalid orientation)	232	0.757282	10
MG929	NZ_NKLK01000216_-_pulA_CDS	2226^2236	Insertion	Close breakpoints	0	0.757062	10
MG1117	NZ_NKLK01000216_-_pulA_CDS	3313^3323	Insertion	Close breakpoints	0	0.756255	450
MG915	NZ_NKLK01000216_-_pulA_CDS	1096..3508	Complex	Multiple breakpoints	2413	0.754452	168
MG903	NZ_NKLK01000216_-_pulA_CDS	22^31	Insertion	Close breakpoints	0	0.745856	24
MG915	NZ_NKLK01000216_-_pulA_CDS	2306^2323	Insertion	Close breakpoints	0	0.743119	15
MG929	NZ_NKLK01000216_-_pulA_CDS	660^775	Insertion	Close breakpoints	0	0.742138	16
MG1536	NZ_NKLK01000216_-_pulA_CDS	3323^3333	Insertion	Close breakpoints	0	0.72	18
MG929	NZ_NKLK01000216_-_pulA_CDS	1734^1824	Insertion	Close breakpoints	0	0.715447	11
MG861	NZ_NKLK01000216_-_pulA_CDS	complement(268..3519)	Complex	Multiple breakpoints	3252	0.702145	20
MG719	NZ_NKLK01000216_-_pulA_CDS	29^49	Insertion	Close breakpoints	0	0.695228	12
MG915	NZ_NKLK01000216_-_pulA_CDS	complement(372..3508)	Complex	Cross mapped breakpoints (invalid orientation)	3137	0.690647	16
MG915	NZ_NKLK01000216_-_pulA_CDS	660^724	Insertion	Close breakpoints	0	0.67757	12
MG1060	NZ_NKLK01000216_-_pulA_CDS	60^69	Insertion	Close breakpoints	0	0.674987	112
MG915	NZ_NKLK01000216_-_pulA_CDS	complement(258..3508)	Complex	Cross mapped breakpoints (invalid orientation)	3251	0.664516	12
MG209	NZ_NKLK01000216_-_pulA_CDS	1139^1149	Insertion	Close breakpoints	0	0.660728	1264
MG934	NZ_NKLK01000216_-_pulA_CDS	2633..3336	Insertion	Tandem duplication	704	0.659649	52
MG1059	NZ_NKLK01000216_-_pulA_CDS	60^69	Insertion	Close breakpoints	0	0.658978	75
MG934	NZ_NKLK01000216_-_pulA_CDS	734..3328	Deletion	Cross mapped breakpoints	2595	0.641745	83
MG915	NZ_NKLK01000216_-_pulA_CDS	1643^1729	Insertion	Close breakpoints	0	0.637584	12
MG929	NZ_NKLK01000216_-_pulA_CDS	complement(335..3420)	Inversion	Cross mapped breakpoints	3086	0.635802	15
MG929	NZ_NKLK01000216_-_pulA_CDS	545^622	Insertion	Close breakpoints	0	0.627119	10
MG209	NZ_NKLK01000216_-_pulA_CDS	53^62	Insertion	Close breakpoints	0	0.624417	19
MG1143	NZ_NKLK01000216_-_pulA_CDS	157..298	Replacement	Paired breakpoint	142	0.623037	336
MG915	NZ_NKLK01000216_-_pulA_CDS	140^142	Insertion	Close breakpoints	0	0.614035	19
MG1142	NZ_NKLK01000216_-_pulA_CDS	157..343	Replacement	Paired breakpoint	187	0.612626	1110
MG915	NZ_NKLK01000216_-_pulA_CDS	2520^2625	Insertion	Close breakpoints	0	0.598958	11
MG915	NZ_NKLK01000216_-_pulA_CDS	2388^2390	Insertion	Close breakpoints	0	0.596838	14
MG912	NZ_NKLK01000216_-_pulA_CDS	1411..3572	Complex	Multiple breakpoints	2162	0.59545	114
MG1145	NZ_NKLK01000216_-_pulA_CDS	157..298	Replacement	Paired breakpoint	142	0.594663	438
MG912	NZ_NKLK01000216_-_pulA_CDS	1355..3521	Complex	Multiple breakpoints	2167	0.59336	56
MG934	NZ_NKLK01000216_-_pulA_CDS	1411..3313	Insertion	Tandem duplication	1903	0.593333	15
MG861	NZ_NKLK01000216_-_pulA_CDS	2241..2573	Complex	Multiple breakpoints	333	0.592333	36
MG1121	NZ_NKLK01000216_-_pulA_CDS	157..298	Replacement	Paired breakpoint	142	0.586957	25
MG1176	NZ_NKLK01000216_-_pulA_CDS	1335^1345	Insertion	Close breakpoints	0	0.575342	21
MG861	NZ_NKLK01000216_-_pulA_CDS	2390..3315	Complex	Multiple breakpoints	926	0.573589	32
MG912	NZ_NKLK01000216_-_pulA_CDS	1338..3521	Complex	Multiple breakpoints	2184	0.57019	56
MG934	NZ_NKLK01000216_-_pulA_CDS	1255..3313	Insertion	Tandem duplication	2059	0.566308	11
MG912	NZ_NKLK01000216_-_pulA_CDS	1335..3521	Complex	Multiple breakpoints	2187	0.566133	71
MG1144	NZ_NKLK01000216_-_pulA_CDS	157..298	Replacement	Paired breakpoint	142	0.561269	465
MG912	NZ_NKLK01000216_-_pulA_CDS	complement(3343..3530)	Complex	Multiple breakpoints	188	0.554177	86
MG912	NZ_NKLK01000216_-_pulA_CDS	39..107	Replacement	Paired breakpoint	117	0.552	16
MG1370	NZ_NKLK01000216_-_pulA_CDS	53^62	Insertion	Close breakpoints	0	0.538642	35
MG861	NZ_NKLK01000216_-_pulA_CDS	1095^1255	Insertion	Close breakpoints	0	0.535135	27
MG862	NZ_NKLK01000216_-_pulA_CDS	2066^2118	Insertion	Close breakpoints	0	0.532967	13
MG1170	NZ_NKLK01000216_-_pulA_CDS	157..298	Replacement	Paired breakpoint	142	0.528169	127
MG862	NZ_NKLK01000216_-_pulA_CDS	2322^2455	Insertion	Close breakpoints	0	0.517413	15
MG862	NZ_NKLK01000216_-_pulA_CDS	1970^1982	Insertion	Close breakpoints	0	0.517134	15
MG912	NZ_NKLK01000216_-_pulA_CDS	1310..3521	Complex	Multiple breakpoints	2212	0.517025	62
MG862	NZ_NKLK01000216_-_pulA_CDS	2167^2191	Insertion	Close breakpoints	0	0.515504	10
MG861	NZ_NKLK01000216_-_pulA_CDS	2313..3342	Complex	Multiple breakpoints	1030	0.515472	203
MG912	NZ_NKLK01000216_-_pulA_CDS	1291..3521	Complex	Multiple breakpoints	2231	0.513585	53
MG912	NZ_NKLK01000216_-_pulA_CDS	1255..3521	Complex	Multiple breakpoints	2267	0.508902	83
MG912	NZ_NKLK01000216_-_pulA_CDS	1234..3521	Complex	Multiple breakpoints	2288	0.508631	65
MG861	NZ_NKLK01000216_-_pulA_CDS	2389..3342	Complex	Multiple breakpoints	954	0.501852	45
MG903	NZ_NKLK01000216_-_pulA_CDS	2752^2763	Insertion	Close breakpoints	0	0.501377	74
MG861	NZ_NKLK01000216_-_pulA_CDS	1333..3507	Insertion	Tandem duplication	2175	0.494382	16
MG862	NZ_NKLK01000216_-_pulA_CDS	1727^1729	Insertion	Close breakpoints	0	0.478992	14
MG1120	NZ_NKLK01000216_-_pulA_CDS	157..298	Replacement	Paired breakpoint	142	0.475806	56
MG862	NZ_NKLK01000216_-_pulA_CDS	complement(1147..1410)	Inversion	Cross mapped breakpoints	264	0.469027	12
MG934	NZ_NKLK01000216_-_pulA_CDS	3108	Replacement	Paired breakpoint	89	0.46798	11
MG912	NZ_NKLK01000216_-_pulA_CDS	complement(3378..3536)	Inversion	Cross mapped breakpoints	159	0.464072	27
MG930	NZ_NKLK01000216_-_pulA_CDS	1276..3495	Complex	Multiple breakpoints	2220	0.457875	47
MG912	NZ_NKLK01000216_-_pulA_CDS	complement(3295..3530)	Complex	Multiple breakpoints	236	0.451341	178
MG930	NZ_NKLK01000216_-_pulA_CDS	2134..3488	Complex	Multiple breakpoints	1355	0.449401	44
MG912	NZ_NKLK01000216_-_pulA_CDS	complement(3413..3536)	Inversion	Cross mapped breakpoints	124	0.438149	18
MG912	NZ_NKLK01000216_-_pulA_CDS	1168..3521	Complex	Multiple breakpoints	2354	0.433186	56
MG912	NZ_NKLK01000216_-_pulA_CDS	1013^1096	Insertion	Close breakpoints	0	0.43123	55
MG861	NZ_NKLK01000216_-_pulA_CDS	1411..3507	Insertion	Tandem duplication	2097	0.411067	34
MG912	NZ_NKLK01000216_-_pulA_CDS	complement(1201..1499)	Complex	Multiple breakpoints	299	0.410909	136
MG912	NZ_NKLK01000216_-_pulA_CDS	258..3536	Complex	Multiple breakpoints	3279	0.409905	1156
MG930	NZ_NKLK01000216_-_pulA_CDS	2029..3530	Complex	Multiple breakpoints	1502	0.40509	34
MG711	NZ_NKLK01000216_-_pulA_CDS	complement(1333..2312)	Inversion	Cross mapped breakpoints	980	0.37931	11
MG721	NZ_NKLK01000216_-_pulA_CDS	1387..2312	Complex	Multiple breakpoints	926	0.378291	21
MG912	NZ_NKLK01000216_-_pulA_CDS	3014^3024	Insertion	Close breakpoints	0	0.371199	24
MG912	NZ_NKLK01000216_-_pulA_CDS	140^142	Insertion	Close breakpoints	0	0.368421	31
MG912	NZ_NKLK01000216_-_pulA_CDS	2613^2623	Insertion	Close breakpoints	0	0.368194	32
MG1094	NZ_NKLK01000216_-_pulA_CDS	94^120	Insertion	Close breakpoints	0	0.367766	13
MG719	NZ_NKLK01000216_-_pulA_CDS	1338..3530	Complex	Multiple breakpoints	2193	0.367742	33
MG930	NZ_NKLK01000216_-_pulA_CDS	971^1018	Insertion	Close breakpoints	0	0.366667	11
MG930	NZ_NKLK01000216_-_pulA_CDS	1096..3530	Complex	Multiple breakpoints	2435	0.36239	271
MG930	NZ_NKLK01000216_-_pulA_CDS	689^724	Insertion	Close breakpoints	0	0.362162	16
MG930	NZ_NKLK01000216_-_pulA_CDS	3507^3531	Insertion	Close breakpoints	0	0.360606	11
MG930	NZ_NKLK01000216_-_pulA_CDS	2623^2625	Insertion	Close breakpoints	0	0.353057	16
MG861	NZ_NKLK01000216_-_pulA_CDS	1970^1982	Insertion	Close breakpoints	0	0.337414	37
MG922	NZ_NKLK01000216_-_pulA_CDS	complement(3414..3563)	Complex	Multiple breakpoints	150	0.336969	42
MG930	NZ_NKLK01000216_-_pulA_CDS	1727^1729	Insertion	Close breakpoints	0	0.336752	15
MG930	NZ_NKLK01000216_-_pulA_CDS	2690^2750	Insertion	Close breakpoints	0	0.334375	10
MG912	NZ_NKLK01000216_-_pulA_CDS	1727^1729	Insertion	Close breakpoints	0	0.333333	23
MG912	NZ_NKLK01000216_-_pulA_CDS	1970^2323	Insertion	Close breakpoints	0	0.333333	57
MG912	NZ_NKLK01000216_-_pulA_CDS	1147..3306	Deletion	Cross mapped breakpoints	2160	0.330179	23
MG861	NZ_NKLK01000216_-_pulA_CDS	1727^1729	Insertion	Close breakpoints	0	0.3286	23
MG922	NZ_NKLK01000216_-_pulA_CDS	3685^3689	Insertion	Close breakpoints	0	0.322327	11
MG719	NZ_NKLK01000216_-_pulA_CDS	1074..3420	Complex	Multiple breakpoints	2347	0.318372	50
MG719	NZ_NKLK01000216_-_pulA_CDS	complement(1123..1410)	Complex	Multiple breakpoints	288	0.315626	44
MG930	NZ_NKLK01000216_-_pulA_CDS	1970^1982	Insertion	Close breakpoints	0	0.313115	18
MG930	NZ_NKLK01000216_-_pulA_CDS	2201..3530	Deletion	Cross mapped breakpoints	1330	0.310345	10
MG911	NZ_NKLK01000216_-_pulA_CDS	complement(3352..3420)	Inversion	Cross mapped breakpoints	69	0.309871	20
MG930	NZ_NKLK01000216_-_pulA_CDS	2389..3530	Deletion	Cross mapped breakpoints	1142	0.308026	10
MG911	NZ_NKLK01000216_-_pulA_CDS	1095^1411	Insertion	Close breakpoints	0	0.306681	41
MG952	NZ_NKLK01000216_-_pulA_CDS	complement(3337..3411)	Complex	Cross mapped breakpoints (invalid orientation)	75	0.301818	10
MG912	NZ_NKLK01000216_-_pulA_CDS	447^649	Insertion	Close breakpoints	0	0.298669	30
MG922	NZ_NKLK01000216_-_pulA_CDS	3014^3024	Insertion	Close breakpoints	0	0.298182	17
MG830	NZ_NKLK01000216_-_pulA_CDS	1095^1097	Insertion	Close breakpoints	0	0.291242	16
MG911	NZ_NKLK01000216_-_pulA_CDS	1727^1729	Insertion	Close breakpoints	0	0.278359	46
MG957	NZ_NKLK01000216_-_pulA_CDS	689^724	Insertion	Close breakpoints	0	0.278226	11
MG925	NZ_NKLK01000216_-_pulA_CDS	complement(3412..3527)	Complex	Multiple breakpoints	116	0.278156	38
MG912	NZ_NKLK01000216_-_pulA_CDS	1576^1635	Insertion	Close breakpoints	0	0.276892	17
MG719	NZ_NKLK01000216_-_pulA_CDS	1136..3420	Complex	Multiple breakpoints	2285	0.27412	71
MG719	NZ_NKLK01000216_-_pulA_CDS	1211..3530	Complex	Multiple breakpoints	2320	0.270426	33
MG815	NZ_NKLK01000216_-_pulA_CDS	2928^2938	Insertion	Close breakpoints	0	0.269972	29
MG719	NZ_NKLK01000216_-_pulA_CDS	363..3420	Complex	Multiple breakpoints	3058	0.268478	148
MG922	NZ_NKLK01000216_-_pulA_CDS	complement(1168..1344)	Complex	Multiple breakpoints	177	0.264738	50
MG922	NZ_NKLK01000216_-_pulA_CDS	3107^3109	Insertion	Close breakpoints	0	0.263032	31
MG922	NZ_NKLK01000216_-_pulA_CDS	complement(258..3563)	Complex	Multiple breakpoints	3306	0.261928	103
MG952	NZ_NKLK01000216_-_pulA_CDS	2313..3420	Insertion	Tandem duplication	1108	0.261905	10
MG925	NZ_NKLK01000216_-_pulA_CDS	1264..3530	Complex	Multiple breakpoints	2267	0.261706	20
MG719	NZ_NKLK01000216_-_pulA_CDS	1096..3530	Complex	Multiple breakpoints	2435	0.259455	309
MG925	NZ_NKLK01000216_-_pulA_CDS	3107^3109	Insertion	Close breakpoints	0	0.258893	21
MG719	NZ_NKLK01000216_-_pulA_CDS	1267..3420	Complex	Multiple breakpoints	2154	0.252612	56
MG925	NZ_NKLK01000216_-_pulA_CDS	complement(372..3511)	Complex	Multiple breakpoints	3140	0.250154	27
MG721	NZ_NKLK01000216_-_pulA_CDS	complement(1096..2322)	Complex	Cross mapped breakpoints (invalid orientation)	1227	0.249231	13
MG925	NZ_NKLK01000216_-_pulA_CDS	3623^3625	Insertion	Close breakpoints	0	0.248855	13
MG925	NZ_NKLK01000216_-_pulA_CDS	1276..3420	Complex	Multiple breakpoints	2145	0.239242	76
MG719	NZ_NKLK01000216_-_pulA_CDS	1727^1729	Insertion	Close breakpoints	0	0.238648	25
MG1542	NZ_NKLK01000216_-_pulA_CDS	1096..3320	Deletion	Cross mapped breakpoints	2225	0.233824	14
MG930	NZ_NKLK01000216_-_pulA_CDS	1832^1868	Insertion	Close breakpoints	0	0.231629	10
MG719	NZ_NKLK01000216_-_pulA_CDS	1201..3420	Complex	Multiple breakpoints	2220	0.227459	59
MG1287	NZ_NKLK01000216_-_pulA_CDS	1138^1148	Insertion	Close breakpoints	0	0.223749	187
MG922	NZ_NKLK01000216_-_pulA_CDS	354..3572	Complex	Multiple breakpoints	3219	0.21867	1654
MG911	NZ_NKLK01000216_-_pulA_CDS	207..3572	Complex	Multiple breakpoints	3366	0.216321	1820
MG911	NZ_NKLK01000216_-_pulA_CDS	140^142	Insertion	Close breakpoints	0	0.212273	26
MG818	NZ_NKLK01000216_-_pulA_CDS	complement(2929..2993)	Inversion	Cross mapped breakpoints	65	0.212245	21
MG719	NZ_NKLK01000216_-_pulA_CDS	2535^2538	Insertion	Close breakpoints	0	0.210868	50
MG719	NZ_NKLK01000216_-_pulA_CDS	complement(3275..3563)	Complex	Multiple breakpoints	289	0.208289	157
MG719	NZ_NKLK01000216_-_pulA_CDS	complement(204..3507)	Inversion	Cross mapped breakpoints	3304	0.204412	17
MG1287	NZ_NKLK01000216_-_pulA_CDS	2820..3269	Complex	Multiple breakpoints	450	0.198894	275
MG911	NZ_NKLK01000216_-_pulA_CDS	1970^1982	Insertion	Close breakpoints	0	0.19867	44
MG721	NZ_NKLK01000216_-_pulA_CDS	990^1009	Insertion	Close breakpoints	0	0.198128	10
MG721	NZ_NKLK01000216_-_pulA_CDS	1310..2322	Insertion	Tandem duplication	1013	0.197512	11
MG719	NZ_NKLK01000216_-_pulA_CDS	complement(1022..1420)	Complex	Cross mapped breakpoints (invalid orientation)	399	0.196657	32
MG922	NZ_NKLK01000216_-_pulA_CDS	1013^1022	Insertion	Close breakpoints	0	0.195318	29
MG719	NZ_NKLK01000216_-_pulA_CDS	2312^2323	Insertion	Close breakpoints	0	0.194252	29
MG815	NZ_NKLK01000216_-_pulA_CDS	2992..2993	Replacement	Paired breakpoint	2	0.192982	17
MG1059	NZ_NKLK01000216_-_pulA_CDS	277..399	Complex	Multiple breakpoints	123	0.189971	27
MG813	NZ_NKLK01000216_-_pulA_CDS	complement(2929..3317)	Inversion	Cross mapped breakpoints	389	0.189474	28
MG1059	NZ_NKLK01000216_-_pulA_CDS	3141..3269	Complex	Multiple breakpoints	129	0.188893	21
MG922	NZ_NKLK01000216_-_pulA_CDS	2231^2236	Insertion	Close breakpoints	0	0.186147	22
MG815	NZ_NKLK01000216_-_pulA_CDS	3317^3329	Insertion	Close breakpoints	0	0.186047	25
MG911	NZ_NKLK01000216_-_pulA_CDS	1634^1644	Insertion	Close breakpoints	0	0.184735	24
MG721	NZ_NKLK01000216_-_pulA_CDS	1420^1494	Insertion	Close breakpoints	0	0.184173	14
MG721	NZ_NKLK01000216_-_pulA_CDS	2536..2543	Replacement	Paired breakpoint	8	0.182692	20
MG719	NZ_NKLK01000216_-_pulA_CDS	140^142	Insertion	Close breakpoints	0	0.182527	20
MG911	NZ_NKLK01000216_-_pulA_CDS	648^784	Insertion	Close breakpoints	0	0.181717	30
MG911	NZ_NKLK01000216_-_pulA_CDS	2622^2625	Insertion	Close breakpoints	0	0.180626	32
MG816	NZ_NKLK01000216_-_pulA_CDS	complement(2929..3317)	Inversion	Cross mapped breakpoints	389	0.180451	11
MG922	NZ_NKLK01000216_-_pulA_CDS	2870^2938	Insertion	Close breakpoints	0	0.180159	14
MG911	NZ_NKLK01000216_-_pulA_CDS	2870^3020	Insertion	Close breakpoints	0	0.175743	12
MG830	NZ_NKLK01000216_-_pulA_CDS	1210^1411	Insertion	Close breakpoints	0	0.173469	10
MG719	NZ_NKLK01000216_-_pulA_CDS	2709^2797	Insertion	Close breakpoints	0	0.171734	22
MG922	NZ_NKLK01000216_-_pulA_CDS	1970^1982	Insertion	Close breakpoints	0	0.169048	32
MG1093	NZ_NKLK01000216_-_pulA_CDS	3108^3121	Insertion	Close breakpoints	0	0.165877	10
MG719	NZ_NKLK01000216_-_pulA_CDS	648^739	Insertion	Close breakpoints	0	0.164954	13
MG925	NZ_NKLK01000216_-_pulA_CDS	2312^2323	Insertion	Close breakpoints	0	0.163188	26
MG830	NZ_NKLK01000216_-_pulA_CDS	1970^1982	Insertion	Close breakpoints	0	0.163028	14
MG1295	NZ_NKLK01000216_-_pulA_CDS	1095^1097	Insertion	Close breakpoints	0	0.161892	10
MG922	NZ_NKLK01000216_-_pulA_CDS	2629..2820	Replacement	Paired breakpoint	192	0.160271	15
MG1094	NZ_NKLK01000216_-_pulA_CDS	1002..1244	Complex	Multiple breakpoints	243	0.156929	31
MG1318	NZ_NKLK01000216_-_pulA_CDS	3141..3269	Complex	Multiple breakpoints	129	0.15574	41
MG1093	NZ_NKLK01000216_-_pulA_CDS	3261^3270	Insertion	Close breakpoints	0	0.155074	11
MG719	NZ_NKLK01000216_-_pulA_CDS	2877^2903	Insertion	Close breakpoints	0	0.154537	20
MG1295	NZ_NKLK01000216_-_pulA_CDS	277..399	Complex	Multiple breakpoints	123	0.151869	37
MG925	NZ_NKLK01000216_-_pulA_CDS	1013^1022	Insertion	Close breakpoints	0	0.151589	11
MG719	NZ_NKLK01000216_-_pulA_CDS	3639^3672	Insertion	Close breakpoints	0	0.150917	13
MG1060	NZ_NKLK01000216_-_pulA_CDS	3141..3459	Complex	Multiple breakpoints	319	0.150773	115
MG719	NZ_NKLK01000216_-_pulA_CDS	1598^1645	Insertion	Close breakpoints	0	0.149655	17
MG1287	NZ_NKLK01000216_-_pulA_CDS	1336..1933	Complex	Multiple breakpoints	598	0.145675	452
MG1295	NZ_NKLK01000216_-_pulA_CDS	complement(1002..1096)	Inversion	Cross mapped breakpoints	95	0.141931	13
MG925	NZ_NKLK01000216_-_pulA_CDS	2867^2878	Insertion	Close breakpoints	0	0.138508	10
MG925	NZ_NKLK01000216_-_pulA_CDS	733^775	Insertion	Close breakpoints	0	0.137303	14
MG1287	NZ_NKLK01000216_-_pulA_CDS	227^299	Insertion	Close breakpoints	0	0.136288	25
MG1093	NZ_NKLK01000216_-_pulA_CDS	complement(1506..1621)	Inversion	Cross mapped breakpoints	116	0.135972	18
MG1295	NZ_NKLK01000216_-_pulA_CDS	2838..3347	Complex	Multiple breakpoints	510	0.13583	319
MG922	NZ_NKLK01000216_-_pulA_CDS	2463^2565	Insertion	Close breakpoints	0	0.135641	16
MG1094	NZ_NKLK01000216_-_pulA_CDS	3141..3315	Complex	Multiple breakpoints	175	0.135038	126
MG925	NZ_NKLK01000216_-_pulA_CDS	1970^1982	Insertion	Close breakpoints	0	0.13465	11
MG1059	NZ_NKLK01000216_-_pulA_CDS	complement(294..399)	Inversion	Cross mapped breakpoints	106	0.12909	12
MG952	NZ_NKLK01000216_-_pulA_CDS	1970^1982	Insertion	Close breakpoints	0	0.129032	12
MG1094	NZ_NKLK01000216_-_pulA_CDS	complement(1506..1621)	Inversion	Cross mapped breakpoints	116	0.123938	12
MG1059	NZ_NKLK01000216_-_pulA_CDS	1506..2101	Complex	Multiple breakpoints	596	0.122612	103
MG1060	NZ_NKLK01000216_-_pulA_CDS	276^299	Insertion	Close breakpoints	0	0.120482	15
MG719	NZ_NKLK01000216_-_pulA_CDS	2195^2227	Insertion	Close breakpoints	0	0.120294	21
MG503	NZ_NKLK01000216_-_pulA_CDS	3310^3320	Insertion	Close breakpoints	0	0.119403	23
MG1089	NZ_NKLK01000216_-_pulA_CDS	complement(1600..1727)	Inversion	Cross mapped breakpoints	128	0.116998	10
MG1287	NZ_NKLK01000216_-_pulA_CDS	complement(2313..2440)	Inversion	Cross mapped breakpoints	128	0.115636	21
MG1059	NZ_NKLK01000216_-_pulA_CDS	987..1272	Complex	Multiple breakpoints	286	0.114852	34
MG922	NZ_NKLK01000216_-_pulA_CDS	119^141	Insertion	Close breakpoints	0	0.113019	14
MG1295	NZ_NKLK01000216_-_pulA_CDS	1506..2061	Complex	Multiple breakpoints	556	0.112597	114
MG1094	NZ_NKLK01000216_-_pulA_CDS	1771..2249	Complex	Multiple breakpoints	479	0.107956	68
MG719	NZ_NKLK01000216_-_pulA_CDS	1935^1938	Insertion	Close breakpoints	0	0.106349	21
MG1318	NZ_NKLK01000216_-_pulA_CDS	276^299	Insertion	Close breakpoints	0	0.105945	16
MG925	NZ_NKLK01000216_-_pulA_CDS	447^470	Insertion	Close breakpoints	0	0.10426	10
MG1059	NZ_NKLK01000216_-_pulA_CDS	674..786	Complex	Multiple breakpoints	113	0.103815	27
MG1318	NZ_NKLK01000216_-_pulA_CDS	1505^1623	Insertion	Close breakpoints	0	0.103373	11
MG719	NZ_NKLK01000216_-_pulA_CDS	1856^1887	Insertion	Close breakpoints	0	0.102484	13
MG1009	NZ_NKLK01000216_-_pulA_CDS	293^299	Insertion	Close breakpoints	0	0.0967366	14
MG1120	NZ_NKLK01000216_-_pulA_CDS	2992..2993	Replacement	Paired breakpoint	2	0.0962963	11
MG1094	NZ_NKLK01000216_-_pulA_CDS	complement(674..755)	Inversion	Cross mapped breakpoints	82	0.0959703	17
MG1060	NZ_NKLK01000216_-_pulA_CDS	2312^2390	Insertion	Close breakpoints	0	0.094919	11
MG1060	NZ_NKLK01000216_-_pulA_CDS	2819^2838	Insertion	Close breakpoints	0	0.0949153	17
MG1060	NZ_NKLK01000216_-_pulA_CDS	complement(1506..1621)	Inversion	Cross mapped breakpoints	116	0.0948802	16
MG384	NZ_NKLK01000216_-_pulA_CDS	3294^3296	Insertion	Close breakpoints	0	0.0921899	15
MG1094	NZ_NKLK01000216_-_pulA_CDS	complement(2780..2819)	Inversion	Cross mapped breakpoints	40	0.0920635	13
MG1059	NZ_NKLK01000216_-_pulA_CDS	2820..2837	Replacement	Paired breakpoint	74	0.0821759	21
MG138	NZ_NKLK01000216_-_pulA_CDS	297^299	Insertion	Close breakpoints	0	0.0808255	10
MG1060	NZ_NKLK01000216_-_pulA_CDS	1771..2101	Complex	Multiple breakpoints	331	0.0804564	75
MG1059	NZ_NKLK01000216_-_pulA_CDS	complement(2624..2803)	Inversion	Cross mapped breakpoints	180	0.079977	11
MG671	NZ_NKLK01000216_-_pulA_CDS	297^300	Insertion	Close breakpoints	0	0.0787172	18
MG1144	NZ_NKLK01000216_-_pulA_CDS	2992..2993	Replacement	Paired breakpoint	2	0.075	35
MG1145	NZ_NKLK01000216_-_pulA_CDS	2992..2993	Replacement	Paired breakpoint	2	0.0744749	39
MG1145	NZ_NKLK01000216_-_pulA_CDS	3317^3329	Insertion	Close breakpoints	0	0.0740741	46
MG671	NZ_NKLK01000216_-_pulA_CDS	366^371	Insertion	Close breakpoints	0	0.0737235	13
MG675	NZ_NKLK01000216_-_pulA_CDS	2388^2390	Insertion	Close breakpoints	0	0.0736102	14
MG1318	NZ_NKLK01000216_-_pulA_CDS	2819^2838	Insertion	Close breakpoints	0	0.0730301	16
MG662	NZ_NKLK01000216_-_pulA_CDS	297^299	Insertion	Close breakpoints	0	0.0698444	14
MG1143	NZ_NKLK01000216_-_pulA_CDS	2992..2993	Replacement	Paired breakpoint	2	0.063302	20
MG1142	NZ_NKLK01000216_-_pulA_CDS	2992..2993	Replacement	Paired breakpoint	2	0.0627701	51
MG1142	NZ_NKLK01000216_-_pulA_CDS	3317^3329	Insertion	Close breakpoints	0	0.0622642	111
MG675	NZ_NKLK01000216_-_pulA_CDS	2623^2625	Insertion	Close breakpoints	0	0.0610045	13
MG261	NZ_NKLK01000216_-_pulA_CDS	297^299	Insertion	Close breakpoints	0	0.0579476	14
MG518	NZ_NKLK01000216_-_pulA_CDS	293^299	Insertion	Close breakpoints	0	0.0488441	10
MG261	NZ_NKLK01000216_-_pulA_CDS	1320..1323	Replacement	Paired breakpoint	4	0.0486111	11
MG564	NZ_NKLK01000216_-_pulA_CDS	3507^3509	Insertion	Close breakpoints	0	0.0478383	14
MG1009	NZ_NKLK01000216_-_pulA_CDS	complement(3153..3269)	Inversion	Cross mapped breakpoints	117	0.0469432	10
MG1142	NZ_NKLK01000216_-_pulA_CDS	747^752	Insertion	Close breakpoints	0	0.0297516	13
MG1142	NZ_NKLK01000216_-_pulA_CDS	488^504	Insertion	Close breakpoints	0	0.0289855	18
MG671	NZ_NKLK01000216_-_pulA_CDS	complement(1199..1319)	Inversion	Cross mapped breakpoints	121	0.0231076	21
MG671	NZ_NKLK01000216_-_pulA_CDS	711..1406	Insertion	Tandem duplication	696	0.0212709	13
MG671	NZ_NKLK01000216_-_pulA_CDS	complement(2102..2223)	Inversion	Cross mapped breakpoints	122	0.0203496	25

## Sheet: union large INDELs and SVs
MG1022
MG1193
MG1237
MG1319
MG1321
MG1394
MG1395
MG1419
MG1453
MG1499
MG1560
MG209
MG432
MG588
MG875
MG1523
MG1197
MG903
MG1209
MG1264
MG1161
MG1147
MG809
MG808
MG625
MG817
MG1382
MG934
MG929
MG915
MG1111
MG1265
MG1399
MG1530
MG885
MG1137
MG884
MG886
MG73
MG580
MG611
MG1089
MG1393
MG1090
MG1287
MG1142
MG127
MG861
MG1537
MG1143
MG1381
MG1388
MG53
MG1442
MG1117
MG1536

## Sheet: high impact small variant sampl
MG1137
MG817
MG1153
MG1154
MG1161
MG1174
MG1264
MG1265
MG1120
MG1131
MG1170
MG611
MG884
MG885
MG886

## Sheet: Large vars. union small vars
MG1022
MG1193
MG1237
MG1319
MG1321
MG1394
MG1395
MG1419
MG1453
MG1499
MG1560
MG209
MG432
MG588
MG875
MG1523
MG1197
MG903
MG1209
MG1264
MG1161
MG1147
MG809
MG808
MG625
MG817
MG1382
MG934
MG929
MG915
MG1111
MG1265
MG1399
MG1530
MG885
MG1137
MG884
MG886
MG73
MG580
MG611
MG1089
MG1393
MG1090
MG1287
MG1142
MG127
MG861
MG1537
MG1143
MG1381
MG1388
MG53
MG1442
MG1117
MG1536
MG1153
MG1154
MG1174
MG1120
MG1131
MG1170

## Sheet: is_elements_w_min20
sample	nr of reads				instersect high freq structural variants and transposase
MG1287	725				MG1237
MG209	474				MG1319
MG1237	313				MG1321
MG1393	203				MG209
MG1319	185				MG903
MG1142	166				MG625
MG1117	146				MG934
MG625	138				MG929
MG1320	121				MG1137
MG53	105				MG580
MG1145	63				MG1393
MG934	61				MG1287
MG1060	59				MG1142
MG580	59				MG1143
MG1144	54				MG1381
MG1321	54				MG53
MG1059	50				MG1117
MG929	42
MG1143	34
MG1381	33
MG903	33
MG1370	32
MG815	30
MG1137	25
MG818	25
MG813	23
MG816	20
